# Supplementary material for: Blocking Intermediate-Conductance Calcium-Activated Potassium Channels in the Macrophages Around Ganglionated Plexi Suppresses Atrial Fibrillation Vulnerability in Canines With Rapid Atrial Pacing
Source: Front Physiol. 2022 Apr 1;13:837412. doi: 10.3389/fphys.2022.837412 (PMC9010666; doi:10.3389/fphys.2022.837412)
Supplement: Supplementary file 2 [file DataSheet1.xlsx]

## Sheet: Sheet1
Table 1 ERP in LSPV(ms)
	Control						RAP						TRAM-34
BS	108	124	132	120	138	122	106	126	134	118	140	120	110	124	132	116	136	124
3h	106	128	134	118	140	120	98	118	96	100	120	98	106	116	128	100	140	120
6h	108	128	132	116	136	116	94	118	100	102	118	102	104	118	126	104	134	122
Table 2 ERP in LIPV(ms)
	Control						RAP						TRAM-34
BS	110	130	146	136	110	128	110	130	144	132	108	128	122	114	142	134	110	126
3h	112	128	144	132	108	124	110	122	102	100	88	110	128	100	136	130	108	116
6h	112	128	142	134	110	126	108	94	96	120	96	114	116	98	138	128	106	122
Table 3 ERP in LAA(ms)
	Control						RAP						TRAM-34
BS	132	128	128	150	126	148	132	128	128	150	126	148	132	128	150	126	148	126
3h	130	126	130	148	126	146	118	124	88	130	116	118	134	116	144	124	140	126
6h	132	128	130	148	124	144	120	122	96	128	114	120	126	114	146	120	136	122
Table 4 ERP in RSPV(ms)
	Control						RAP						TRAM-34
BS	124	126	132	120	138	122	122	124	134	118	140	120	122	124	132	116	136	116
3h	122	124	134	118	140	120	116	118	96	100	120	98	120	122	128	100	140	98
6h	122	124	132	116	136	116	114	120	100	102	118	102	118	122	126	104	134	100
Table 5 ERP in RIPV(ms)
	Control						RAP						TRAM-34
BS	120	130	146	136	110	128	118	132	144	132	108	130	120	128	142	134	110	126
3h	118	132	144	132	108	130	114	120	102	100	88	112	116	124	136	130	108	122
6h	120	128	142	134	110	126	116	118	96	120	96	100	114	122	138	128	106	116
Table 6 ERP in RAA(ms)
	Control						RAP						TRAM-34
BS	146	144	132	136	144	144	144	146	130	134	140	142	146	144	134	132	138	140
3h	144	146	130	134	140	142	118	126	120	128	106	108	138	140	128	116	132	132
6h	146	144	134	132	138	140	116	124	118	128	108	110	136	138	130	114	128	128
Table 7 AF induced times in three groups
	Control						RAP						TRAM-34
BS	0	0	0	0	0	1	0	0	0	0	0	1	0	1	0	0	0	0
3h	1	0	0	0	0	0	2	1	2	0	1	0	0	1	2	0	0	0
6h	1	0	0	0	0	1	4	4	3	8	4	6	1	2	0	4	0	0
Table 8 AF duration in three groups(s)
	Control						RAP						TRAM-34
BS	0	0	0	0	0	8.9	5.8	0	0	0	0	0	0	6.9	0	0	0	0
3h	0	0	0	0	11.2	0	6.8	0	25	6.2	5.2	0	5.2	0	6.2	0	5.3	0
6h	0	0	0	0	21.6	0	15.6	63.2	122	19	43.6	29.8	24.2	0	13.1	0	8.6	0
IL-1				IL-6				TNF
Control	RAP	TRAM-34		Control	RAP	TRAM-34		Control	RAP	TRAM-34
0.141	0.533	0.342		0.098	0.522	0.362		0.096	0.46	0.256
0.158	0.543	0.268		0.2	0.567	0.354		0.119	0.462	0.223
0.162	0.724	0.434		0.117	0.622	0.376		0.063	0.503	0.273
0.122	0.633	0.354		0.132	0.466	0.423		0.072	0.455	0.256
0.213	0.582	0.328		0.127	0.538	0.402		0.113	0.51	0.227
0.192	0.711	0.413		0.133	0.61	0.282		0.086	0.492	0.254
ARGP nerve activity（amplitude:mv)
	Control						RAP						TRAM-34
BS	0.09	0.07	0.12	0.08	0.12	0.1	0.08	0.09	0.07	0.07	0.14	0.11	0.07	0.09	0.1	0.08	0.13	0.12
3h	0.1	0.09	0.14	0.08	0.13	0.09	0.43	0.48	0.38	0.4	0.42	0.51	0.31	0.22	0.18	0.24	0.27	0.27
6h	0.1	0.13	0.07	0.07	0.09	0.14	0.66	0.72	0.53	0.61	0.69	0.62	0.37	0.43	0.41	0.38	0.3	0.36
ARGP nerve activity（frequency:Hz)
	Control						RAP						TRAM-34
BS	26	28	24	22	21	27	23	31	26	24	28	26	26	25	32	24	28	26
3h	25	31	32	38	28	27	87	95	77	93	86	78	57	56	65	49	60	53
6h	28	32	37	35	39	44	143	168	147	150	145	132	80	81	76	101	93	91
CD68+cell area(%)				INOS mRNA levels				Arg-1 mRNA levels
Contol	RAP	TRAM-34		Contol	RAP	TRAM-34		Contol	RAP	TRAM-34
1.2	5.8	2.8		1	2.86	1.62		1	0.44	0.75
2	5.5	2.6		1	3.11	1.97		1	0.38	0.69
2.4	4.2	3.4		1	2.59	1.42		1	0.31	0.6
1.9	4.9	3		1	3.35	1.99		1	0.42	0.71
1.1	5.1	2.6		1	3.05	2.03		1	0.51	0.79
2.2	4	3.9		1	2.9	1.87		1	0.3	0.7
